# Supplementary material for: Evaluation of a Pilot Wellness Elective for Master of Public Health Students during the COVID-19 Pandemic
Source: Int J Environ Res Public Health. 2024 May 3;21(5):590. doi: 10.3390/ijerph21050590 (PMC11121606; doi:10.3390/ijerph21050590)
Supplement: Supplementary file 1 [file ijerph-21-00590-s001.zip]

Archive with 1 entries (1 files):
- ijerph-2923295-supplementary.pdf
